# Supplementary material for: Influences of Maternal Weight and Geographic Factors on Offspring Traits of the Edible Dormouse in the NE of the Iberian Peninsula
Source: Life (Basel). 2023 May 21;13(5):1223. doi: 10.3390/life13051223 (PMC10221900; doi:10.3390/life13051223)
Supplement: Supplementary file 1 [file life-13-01223-s001.zip]

Archive with 1 entries (1 files):
- life-2369063-supplementary.pdf
